# Supplementary material for: Dietary Intake of n-3 PUFA-Enriched Hen Eggs Changes Inflammatory Markers’ Concentration and Treg/Th17 Cells Distribution in Blood of Young Healthy Adults—A Randomised Study
Source: Nutrients. 2021 May 28;13(6):1851. doi: 10.3390/nu13061851 (PMC8229500; doi:10.3390/nu13061851)
Supplement: Supplementary file 1 [file nutrients-13-01851-s001.zip]

Archive with 1 entries (1 files):
- nutrients-1215440-supplementary.pdf
